# Supplementary material for: Human perception of electrical stimulation on the surface of somatosensory cortex
Source: PLoS One. 2017 May 10;12(5):e0176020. doi: 10.1371/journal.pone.0176020 (PMC5425101; doi:10.1371/journal.pone.0176020)
Supplement: S1 File — In compliance with PLOS ONE open data policy, Shared_Data_Cortical_Surface_Stimulation.zip is available for download. This zipped folder contain raw cortical stimulation data (Excel files) that were used to generate the figures and tables in this manuscript. (ZIP) [file pone.0176020.s001.zip]

Archive with 5 entries (5 files):
- Activation_Thresholds.xlsx
- Current_Discrimination_Electrode_38.xlsx
- Electrode_Impedance_Testing_Intra_Op.xlsx
- Frequency_Discrimination_Electrode_38_100Hz_200Hz.xlsx
- Frequency_Discrimination_Electrode_38_50Hz_500Hz.xlsx
