# Supplementary material for: Human perception of electrical stimulation on the surface of somatosensory cortex
Source: PLoS One. 2017 May 10;12(5):e0176020. doi: 10.1371/journal.pone.0176020 (PMC5425101; doi:10.1371/journal.pone.0176020)
Supplement: S1 File — In compliance with PLOS ONE open data policy, Shared_Data_Cortical_Surface_Stimulation.zip is available for download. This zipped folder contain raw cortical stimulation data (Excel files) that were used to generate the figures and tables in this manuscript. (ZIP) [file pone.0176020.s001.zip › Activation_Thresholds.xlsx]

## Sheet: Activation Threshold
	Motor Electrode	Amplitude (mA)	Pulse width (μs)	Frequency (Hz)	Activation Threshold (μC∙Hz)		Sensory Electrode	Amplitude (mA)	Pulse width (μs)	Frequency (Hz)	Activation Threshold (μC∙Hz)
	2	3	200	500	300		3	2	400	500	400
	9	4	50	50	10		4	3.5	400	500	700
	10	4	200	500	400		11	1	400	500	200
	17	5	50	50	12.5		12	1.5	400	500	300
	18	5	50	50	12.5		13	2.5	400	500	500
	25	3	50	50	7.5		14	3.5	400	500	700
	26	3	50	50	7.5		19	1	400	500	200
	27	5	50	50	12.5		20	1	400	500	200
	33	2	200	50	20		21	1	400	500	200
	34	5	50	50	12.5		22	1.5	400	500	300
	35	5	50	50	12.5		23	3.5	400	500	700
	41	4	50	50	10		28	1	400	500	200
	42	4	50	50	10		29	1.5	400	500	300
	43	4	50	50	10		30	2	400	500	400
	44	7	50	50	17.5		31	2	400	500	400
	49	4	200	500	400		36	1.5	400	500	300
	50	4	50	50	10		37	1.5	400	500	300
	51	4	50	50	10		38	2	400	500	400
	52	6	50	50	15		39	1.5	400	500	300
	58	5	50	50	12.5		40	3	400	500	600
	59	6	50	50	15		45	2	400	500	400
	60	3	200	500	300		46	1.5	400	500	300
							47	2.5	400	500	500
							48	2.5	400	500	500
							53	1.5	400	500	300
							54	1	400	500	200
							55	1.5	400	500	300
							56	6	200	500	600
							61	1	400	500	200
							62	1	400	500	200
							63	2.5	400	500	500
