# Supplementary material for: Human perception of electrical stimulation on the surface of somatosensory cortex
Source: PLoS One. 2017 May 10;12(5):e0176020. doi: 10.1371/journal.pone.0176020 (PMC5425101; doi:10.1371/journal.pone.0176020)
Supplement: S1 File — In compliance with PLOS ONE open data policy, Shared_Data_Cortical_Surface_Stimulation.zip is available for download. This zipped folder contain raw cortical stimulation data (Excel files) that were used to generate the figures and tables in this manuscript. (ZIP) [file pone.0176020.s001.zip › Current_Discrimination_Electrode_38.xlsx]

## Sheet: Sheet1
	Electrode #38					Random Pattern
	Sl. No.	Current 1 in µA	Current 2 in µA			Repetition 1	Intensity(%)	Repetition 2	Intensity(%)	Repetition 3	Intensity(%)	Repetition 4	Intensity(%)	Repetition 5	Intensity(%)
	1	2000	1400		Numbers here represent random sequences from B5 to B15	2	50	4	100	9	200	11	200	9	200
	2	2000	1600			6	110	8	200	3	10	6	100	10	200
	3	2000	1800			8	125	3	10	5	10	9	125	5	100
	4	2000	2000			7	150	1	0	6	25	3	0	1	0
	5	2000	2200			10	200	2	0	4	100	5	75	11	200
	6	2000	2400			3	100	11	200	7	150	8	200	6	100
	7	2000	2600			9	200	7	110	2	15	10	200	7	75
	8	2000	2800			4	100	6	100	8	125	2	0	4	10
	9	2000	3000			5	100	10	200	1	0	1	0	8	110
	10	2000	3200			11	200	9	200	10	200	7	200	2	0
	11	2000	3400			1	0	5	90	11	200	4	50	3	10
						Random Pattern
						Repetition 1	Intensity(%)	Repetition 2	Intensity(%)	Repetition 3	Intensity(%)	Repetition 4	Intensity(%)	Repetition 5	Intensity(%)
						10	150	3	100	7	180	9	200	8	120
						8	160	9	140	4	20	7	100	4	0
						6	125	7	180	6	150	2	0	9	200
						11	200	8	200	10	170	8	200	1	90
						4	100	6	0	11	210	10	200	10	200
						5	110	10	200	3	0	5	100	3	80
						3	70	11	200	2	0	3	0	7	80
						1	0	1	0	5	100	11	200	11	200
						9	200	5	80	1	0	4	100	5	10
						2	90	2	10	9	140	1	0	2	10
						7	110	4	100	8	140	6	110	6	110
