# Supplementary material for: Human perception of electrical stimulation on the surface of somatosensory cortex
Source: PLoS One. 2017 May 10;12(5):e0176020. doi: 10.1371/journal.pone.0176020 (PMC5425101; doi:10.1371/journal.pone.0176020)
Supplement: S1 File — In compliance with PLOS ONE open data policy, Shared_Data_Cortical_Surface_Stimulation.zip is available for download. This zipped folder contain raw cortical stimulation data (Excel files) that were used to generate the figures and tables in this manuscript. (ZIP) [file pone.0176020.s001.zip › Electrode_Impedance_Testing_Intra_Op.xlsx]

## Sheet: Impedance Values
	Motor Electrode	Resistanse in kΩ			Sensory Electrode	Resistanse in kΩ
	2	1.35			3	0.37
	9	0.545			4	0.37
	10	0.54			11	0.275
	17	0.345			12	0.3
	18	1.665			13	0.295
	25	0.265			14	0.285
	26	0.53			19	0.34
	27	0.32			20	0.4
	33	0.905			21	0.46
	34	3.56			22	0.375
	35	0.54			23	0.36
	41	0.515			28	0.255
	42	0.64			29	0.36
	43	0.365			30	0.285
	44	0.335			31	0.28
	49	50			36	0.63
	50	0.32			37	0.775
	51	0.38			38	0.705
	52	0.42			39	0.715
	58	0.42			40	0.655
	59	0.28			45	0.565
	60	0.51			46	0.8
					47	1.255
					48	0.86
					53	0.42
					54	0.39
					55	0.49
					56	0.67
					61	0.74
					62	1.74
					63	0.89
