# Supplementary material for: Human perception of electrical stimulation on the surface of somatosensory cortex
Source: PLoS One. 2017 May 10;12(5):e0176020. doi: 10.1371/journal.pone.0176020 (PMC5425101; doi:10.1371/journal.pone.0176020)
Supplement: S1 File — In compliance with PLOS ONE open data policy, Shared_Data_Cortical_Surface_Stimulation.zip is available for download. This zipped folder contain raw cortical stimulation data (Excel files) that were used to generate the figures and tables in this manuscript. (ZIP) [file pone.0176020.s001.zip › Frequency_Discrimination_Electrode_38_100Hz_200Hz.xlsx]

## Sheet: Sheet1
	Electrode #38					Random Pattern
	Trial#	Frequency 1 in Hz	Frequency 2 in Hz			Repetition 1	Intensity(%)	Repetition 2	Intensity(%)	Repetition 3	Intensity(%)	Repetition 4	Intensity(%)	Repetition 5	Intensity(%)
	1	200	100		Numbers here represent random sequences from B5 to B15	5	50	6	100	3	10	7	25	9	10
	2	200	110			7	100	2	100	7	10	5	10	6	1
	3	200	120			6	10	11	10	4	50	1	1	8	5
	4	200	130			2	5	4	10	10	100	3	5	11	100
	5	200	140			10	100	8	25	8	10	6	1	10	100
	6	200	150			8	100	9	100	2	0	11	100	4	10
	7	200	160			3	10	7	100	6	5	10	100	1	0
	8	200	170			1	100	3	10	9	25	8	100	2	1
	9	200	180			4	10	1	2	5	10	9	90	3	25
	10	200	190			11	75	10	100	11	50	4	25	7	10
	11	200	200			9	100	5	10	1	10	2	0	5	1
						Random Pattern
						Repetition 1	Intensity(%)	Repetition 2	Intensity(%)	Repetition 3	Intensity(%)	Repetition 4	Intensity(%)	Repetition 5	Intensity(%)
						9	100	5	10	3	5	2	10	9	100
						2	25	3	1	1	1	10	20	2	75
						5	50	6	1	10	10	3	0	5	10
						11	100	2	1	4	5	7	10	7	25
						4	25	8	25	5	2	5	10	8	5
						6	10	11	50	2	1	8	5	4	0
						1	10	10	15	6	2	1	0	6	1
						10	100	4	10	9	15	11	10	11	25
						7	10	9	25	7	100	9	5	1	0
						3	5	7	2	11	75	6	5	3	5
						8	5	1	0	8	50	4	0	10	5
