# Supplementary material for: Human perception of electrical stimulation on the surface of somatosensory cortex
Source: PLoS One. 2017 May 10;12(5):e0176020. doi: 10.1371/journal.pone.0176020 (PMC5425101; doi:10.1371/journal.pone.0176020)
Supplement: S1 File — In compliance with PLOS ONE open data policy, Shared_Data_Cortical_Surface_Stimulation.zip is available for download. This zipped folder contain raw cortical stimulation data (Excel files) that were used to generate the figures and tables in this manuscript. (ZIP) [file pone.0176020.s001.zip › Frequency_Discrimination_Electrode_38_50Hz_500Hz.xlsx]

## Sheet: Sheet1
	Electrode #38					Random Pattern
	Trial#	Frequency 1 in Hz	Frequency 2 in Hz			Repetition 1	Intensity(%)	Repetition 2	Intensity(%)	Repetition 3	Intensity(%)
	1	500	50		Numbers here represent random sequences from B5 to B15	4	100	7	100	2	0
	2	500	100			8	100	10	100	4	100
	3	500	150			2	25	3	75	1	0
	4	500	200			7	100	8	100	6	100
	5	500	250			6	100	2	75	9	100
	6	500	300			9	100	9	100	5	100
	7	500	350			5	100	1	75	7	100
	8	500	400			10	100	5	100	3	10
	9	500	450			1	0	6	75	10	10
	10	500	500			3	100	4	75	8	100
